# Supplementary material for: Balancing fertility and livelihood diversity in mixed economies
Source: PLoS One. 2021 Jun 24;16(6):e0253535. doi: 10.1371/journal.pone.0253535 (PMC8224957; doi:10.1371/journal.pone.0253535)
Supplement: S1 File — (CSV) [file pone.0253535.s001.csv]

Household ID	Log Income Per Capita	Household Size in 2017	Household Size in 2010	Average Completed Fertility in 2010	Established Household	Average Age of Household	Average Age of Household Heads	Age of Female Head of Household	Livelihood Diversity
1	0.00	4.00	3.00	3.00	1.00	40.33	48.00	49.00	3.00
2	7.98	12.00	10.00	4.80	1.00	41.55	58.50	57.00	5.00
3	7.98	12.00	10.00	4.80	0.00	28.00	NA	NA	5.00
4	7.98	2.00	5.00	3.50	0.00	32.00	32.00	31.00	3.00
5	7.99	3.00	8.00	6.50	1.00	63.00	71.50	70.00	2.00
6	8.08	5.00	9.00	3.25	1.00	38.25	52.50	52.00	3.00
7	8.08	5.00	2.00	7.00	0.00	20.00	NA	NA	3.00
8	8.11	2.00	7.00	4.25	0.00	29.00	29.00	24.00	3.00
9	8.32	3.00	3.00	3.00	1.00	35.67	44.50	44.00	3.00
10	8.37	7.00	7.00	4.50	1.00	33.50	51.50	51.00	3.00
11	8.40	2.00	9.00	3.25	0.00	31.50	31.50	30.00	2.00
12	8.65	3.00	3.00	8.00	1.00	73.00	69.00	83.00	2.00
13	8.68	7.00	8.00	4.33	1.00	37.00	36.50	36.00	3.00
14	8.76	3.00	6.00	3.33	1.00	61.33	72.00	69.00	2.00
15	8.83	5.00	4.00	6.00	1.00	35.60	56.00	55.00	3.00
16	8.84	9.00	6.00	5.50	1.00	26.17	53.00	53.00	4.00
17	8.84	3.00	3.00	2.00	1.00	36.00	43.50	42.00	2.00
18	8.84	4.00	3.00	6.00	1.00	35.25	53.00	50.00	3.00
19	8.93	3.00	2.00	2.00	1.00	37.00	47.00	49.00	3.00
20	8.96	5.00	6.00	3.33	0.00	28.80	44.50	44.00	1.00
21	9.00	6.00	6.00	5.00	1.00	33.20	50.50	50.00	3.00
22	9.01	5.00	5.00	4.50	1.00	43.20	57.50	55.00	4.00
23	9.11	8.00	8.00	3.50	0.00	17.00	NA	NA	3.00
24	9.11	8.00	6.00	3.50	1.00	32.71	50.00	48.00	3.00
25	9.11	5.00	5.00	8.80	1.00	46.00	58.50	57.00	4.00
26	9.12	5.00	9.00	5.95	1.00	48.00	53.50	53.00	2.00
27	9.12	2.00	6.00	5.00	0.00	28.00	28.00	29.00	4.00
28	9.18	5.00	2.00	7.00	1.00	31.50	43.50	43.00	3.00
29	9.21	2.00	9.00	3.75	0.00	27.50	27.50	26.00	2.00
30	9.24	7.00	9.00	7.00	1.00	44.29	NA	NA	2.00
31	9.28	9.00	12.00	8.11	1.00	29.40	56.00	54.00	5.00
32	9.29	5.00	6.00	5.50	1.00	55.40	38.50	42.00	4.00
33	9.31	5.00	6.00	3.50	1.00	35.00	55.00	53.00	4.00
34	9.36	5.00	4.00	7.00	1.00	36.33	24.00	NA	3.00
35	9.36	5.00	12.00	4.17	0.00	24.00	NA	NA	3.00
36	9.41	3.00	5.00	4.00	1.00	51.67	65.00	64.00	2.00
37	9.43	5.00	3.00	6.00	1.00	37.60	39.50	35.00	3.00
38	9.44	4.00	2.00	3.00	1.00	33.25	48.50	51.00	2.00
39	9.48	3.00	2.00	1.00	1.00	41.67	54.00	54.00	4.00
40	9.51	3.00	2.00	2.00	0.00	38.00	47.50	46.00	3.00
41	9.52	2.00	5.00	4.50	1.00	31.50	31.50	32.00	4.00
42	9.62	2.00	9.00	4.63	0.00	25.00	25.00	22.00	3.00
43	9.63	6.00	4.00	4.00	1.00	32.00	46.00	43.00	3.00
44	9.66	6.00	4.00	10.00	0.00	21.00	NA	NA	4.00
45	9.66	6.00	5.00	4.00	1.00	37.20	36.00	35.00	4.00
46	9.66	5.00	3.00	8.00	1.00	34.20	56.50	48.00	3.00
47	9.66	4.00	2.00	4.00	1.00	38.67	49.50	33.00	4.00
48	9.69	5.00	7.00	4.25	1.00	44.60	68.00	66.00	3.00
49	9.69	2.00	9.00	4.00	0.00	25.50	25.50	25.00	3.00
50	9.72	9.00	12.00	4.15	1.00	33.82	50.00	50.00	5.00
51	9.76	2.00	8.00	6.50	0.00	31.00	31.00	31.00	4.00
52	9.77	5.00	3.00	6.00	1.00	39.00	40.50	39.00	2.00
53	9.78	4.00	6.00	3.08	1.00	30.25	40.50	38.00	4.00
54	9.79	3.00	2.00	3.00	1.00	31.50	31.50	32.00	4.00
55	9.86	5.00	3.00	6.00	1.00	37.80	59.00	60.00	2.00
56	9.88	2.00	2.00	8.00	1.00	68.00	68.00	68.00	2.00
57	9.90	5.00	5.00	6.00	1.00	42.00	56.00	55.00	3.00
58	9.91	2.00	9.00	3.25	0.00	30.50	30.50	30.00	4.00
59	9.92	4.00	6.00	4.00	1.00	59.00	71.50	68.00	4.00
60	9.96	2.00	2.00	1.00	1.00	43.50	43.50	40.00	2.00
61	9.96	4.00	3.00	4.00	1.00	28.00	40.00	38.00	5.00
62	9.98	8.00		4.00	0.00	30.00	NA		5.00
63	9.98	8.00	4.00	6.50	1.00	43.00	74.50	74.00	5.00
64	9.99	7.00	2.00	6.00	1.00	27.67	43.50	45.00	5.00
65	10.00	3.00	5.00	4.50	0.00	30.00	26.00	NA	3.00
66	10.02	6.00	12.00	4.57	0.00	26.17	42.00	43.00	5.00
67	10.04	2.00	7.00	4.50	0.00	32.50	32.50	31.00	3.00
68	10.10	2.00	9.00	4.00	0.00	27.00	27.00	26.00	4.00
69	10.10	3.00	2.00	3.20	1.00	26.00	31.50	30.00	4.00
70	10.12	2.00	12.00	4.17	0.00	45.00	45.00	45.00	3.00
71	10.13	2.00	3.00	2.00	1.00	62.00	62.00	55.00	2.00
72	10.17	5.00	4.00	10.00	1.00	34.20	55.50	58.00	3.00
73	10.36	2.00	9.00	5.17	0.00	24.50	24.50	24.00	3.00
74	10.39	2.00	9.00	4.50	0.00	18.50	18.50	17.00	3.00
75	10.55	4.00	4.00	5.00	1.00	45.67	57.50	53.00	5.00
76	10.55	4.00	3.00	2.00	1.00	34.75	47.50	46.00	5.00
77	10.61	6.00	4.00	2.00	1.00	43.25	55.00	55.00	4.00
78	10.61	6.00	3.00	3.00	0.00	23.00	NA	NA	4.00
79	10.62	8.00	5.00	5.29	1.00	32.71	50.50	50.00	5.00
80	10.62	2.00	10.00	5.40	0.00	24.50	24.50	25.00	3.00
81	10.74	3.00	2.00	3.00	1.00	36.00	36.00	35.00	5.00
82	10.76	2.00	2.00	5.00	1.00	41.50	41.50	41.00	4.00
83	10.78	2.00	2.00	4.00	1.00	32.00	32.00	33.00	4.00
84	10.87	2.00	8.00	7.33	0.00	33.00	33.00	31.00	3.00
85	10.98	2.00		4.00	0.00	24.00	24.00	24.00	4.00
86	11.22	2.00	2.00	4.00	1.00	35.00	NA	NA	4.00
87	11.32	6.00	8.00	3.50	1.00	40.00	57.00	56.00	6.00
88	11.34	2.00	6.00	4.00	0.00	46.00	46.00	38.00	3.00
